# Supplementary material for: Genetic Mapping of Loci for Resistance to Stem Rust in a Tetraploid Wheat Collection
Source: Int J Mol Sci. 2018 Dec 6;19(12):3907. doi: 10.3390/ijms19123907 (PMC6321032; doi:10.3390/ijms19123907)
Supplement: Supplementary file 1 [file ijms-19-03907-s001.zip]

Archive with 3 entries (2 files):
- ijms-394491-supplementary/
- ijms-394491-supplementary/ijms-394491-supplementary-excel.pdf
- ijms-394491-supplementary/ijms-394491-supplementary_figures.pdf
